# Supplementary material for: Unlocking the Functional Potential of Pecan Nut Cake: A Study on Bioactive Peptide Production
Source: Foods. 2026 Jan 15;15(2):323. doi: 10.3390/foods15020323 (PMC12841524; doi:10.3390/foods15020323)
Supplement: Supplementary file 1 [file foods-15-00323-s001.zip]

Archive with 1 entries (1 files):
- foods-4077939-supplementary.pdf
